# Supplementary material for: Spiritual Distress, Hopelessness, and Depression in Palliative Care: Simultaneous Concept Analysis
Source: Healthcare (Basel). 2024 May 7;12(10):960. doi: 10.3390/healthcare12100960 (PMC11121139; doi:10.3390/healthcare12100960)
Supplement: Supplementary file 1 [file healthcare-12-00960-s001.zip]

Archive with 1 entries (1 files):
- healthcare-2944587-supplementary.pdf
